# Supplementary material for: Distinct TP53 Mutation Types Exhibit Increased Sensitivity to Ferroptosis Independently of Changes in Iron Regulatory Protein Activity
Source: Int J Mol Sci. 2020 Sep 15;21(18):6751. doi: 10.3390/ijms21186751 (PMC7555626; doi:10.3390/ijms21186751)
Supplement: Supplementary file 1 [file ijms-21-06751-s001.zip]

Archive with 70 entries (56 files):
- Supplemental data/
- Supplemental data/Figure S1 Raw Gel Shift Images for Manuscript.pptx
- Supplemental data/Figure S2 Raw Western Blot Images for Manuscript.pptx
- Supplemental data/Figure S3 Ferroportin (SLC40A1) mRNA expression.pptx
- Supplemental data/Supplementary File 1/
- Supplemental data/Supplementary File 10/
- Supplemental data/Supplementary File 10/U8065CD170-2_COA.pdf
- Supplemental data/Supplementary File 11/
- Supplemental data/Supplementary File 11/A03-I52118-U9202EC110-1-N-5.ab1
- Supplemental data/Supplementary File 11/A04-I52118-U9202EC110-1-3.1R.ab1
- Supplemental data/Supplementary File 11/U9202EC110-1-sqd.pdf
- Supplemental data/Supplementary File 11/U9202EC110-1.seq
- Supplemental data/Supplementary File 11/U9202EC110-1.SQD
- Supplemental data/Supplementary File 11/U9202EC110-1_COA.pdf
- Supplemental data/Supplementary File 12/
- Supplemental data/Supplementary File 12/A09-I52121-U9202EC110-2-N-5.ab1
- Supplemental data/Supplementary File 12/A10-I52121-U9202EC110-2-3.1R.ab1
- Supplemental data/Supplementary File 12/U9202EC110-2-sqd.pdf
- Supplemental data/Supplementary File 12/U9202EC110-2.seq
- Supplemental data/Supplementary File 12/U9202EC110-2.SQD
- Supplemental data/Supplementary File 12/U9202EC110-2_COA.pdf
- Supplemental data/Supplementary File 13/
- Supplemental data/Supplementary File 13/B07-I52126-U9202EC110-3-N-5.ab1
- Supplemental data/Supplementary File 13/B08-I52126-U9202EC110-3-3.1R.ab1
- Supplemental data/Supplementary File 13/U9202EC110-3-sqd.pdf
- Supplemental data/Supplementary File 13/U9202EC110-3.seq
- Supplemental data/Supplementary File 13/U9202EC110-3.SQD
- Supplemental data/Supplementary File 13/U9202EC110-3_COA.pdf
- Supplemental data/Supplementary File 1/H03-E92003-U4129CB060-1-PEGFP-N-5.ab1
- Supplemental data/Supplementary File 1/H04-E92003-U4129CB060-1-PCDNA3.1R.ab1
- Supplemental data/Supplementary File 1/U4129CB060-1-sqd.pdf
- Supplemental data/Supplementary File 1/U4129CB060-1.seq
- Supplemental data/Supplementary File 1/U4129CB060-1.SQD
- Supplemental data/Supplementary File 1/U4129CB060-1_COA.pdf
- Supplemental data/Supplementary File 2/
- Supplemental data/Supplementary File 2/U4129CB060-2_COA.pdf
- Supplemental data/Supplementary File 3/
- Supplemental data/Supplementary File 3/H09-E92006-U4129CB060-3-PEGFP-N-5.ab1
- Supplemental data/Supplementary File 3/H10-E92006-U4129CB060-3-PCDNA3.1R.ab1
- Supplemental data/Supplementary File 3/U4129CB060-3-sqd.pdf
- Supplemental data/Supplementary File 3/U4129CB060-3.seq
- Supplemental data/Supplementary File 3/U4129CB060-3.SQD
- Supplemental data/Supplementary File 3/U4129CB060-3_COA.pdf
- Supplemental data/Supplementary File 4/
- Supplemental data/Supplementary File 4/U4129CB060-4_COA.pdf
- Supplemental data/Supplementary File 5/
- Supplemental data/Supplementary File 5/A09-E92012-U4129CB060-5-PEGFP-N-5.ab1
- Supplemental data/Supplementary File 5/A10-E92012-U4129CB060-5-PCDNA3.1R.ab1
- Supplemental data/Supplementary File 5/U4129CB060-5-sqd.pdf
- Supplemental data/Supplementary File 5/U4129CB060-5.seq
- Supplemental data/Supplementary File 5/U4129CB060-5.SQD
- Supplemental data/Supplementary File 5/U4129CB060-5_COA.pdf
- Supplemental data/Supplementary File 6/
- Supplemental data/Supplementary File 6/U4129CB060-6_COA.pdf
- Supplemental data/Supplementary File 7/
- Supplemental data/Supplementary File 7/A03-E92009-U4129CB060-7-PEGFP-N-5.ab1
- Supplemental data/Supplementary File 7/A04-E92009-U4129CB060-7-PCDNA3.1R.ab1
- Supplemental data/Supplementary File 7/U4129CB060-7-sqd.pdf
- Supplemental data/Supplementary File 7/U4129CB060-7.seq
- Supplemental data/Supplementary File 7/U4129CB060-7.SQD
- Supplemental data/Supplementary File 7/U4129CB060-7_COA.pdf
- Supplemental data/Supplementary File 8/
- Supplemental data/Supplementary File 8/U4129CB060-8_COA.pdf
- Supplemental data/Supplementary File 9/
- Supplemental data/Supplementary File 9/A01-X32229-U8065CD170-1-PEGFP-N-5.ab1
- Supplemental data/Supplementary File 9/A02-X32229-U8065CD170-1-PCDNA3.1R.ab1
- Supplemental data/Supplementary File 9/U8065CD170-1-sqd.pdf
- Supplemental data/Supplementary File 9/U8065CD170-1.seq
- Supplemental data/Supplementary File 9/U8065CD170-1.SQD
- Supplemental data/Supplementary File 9/U8065CD170-1_COA.pdf
